# Supplementary material for: Genome-Wide Analysis of the RNase T2 Family and Identification of Interacting Proteins of Four ClS-RNase Genes in ‘XiangShui’ Lemon
Source: Int J Mol Sci. 2022 Sep 9;23(18):10431. doi: 10.3390/ijms231810431 (PMC9499183; doi:10.3390/ijms231810431)
Supplement: Supplementary file 1 [file ijms-23-10431-s001.zip]

Archive with 1 entries (1 files):
- Supplementary Tables S1-S3.pdf
